# Supplementary material for: No Excess of Mortality from Lung Cancer during the COVID-19 Pandemic in an Area at Environmental Risk: Results of an Explorative Analysis
Source: Int J Environ Res Public Health. 2023 Apr 14;20(8):5522. doi: 10.3390/ijerph20085522 (PMC10138515; doi:10.3390/ijerph20085522)
Supplement: Supplementary file 1 [file ijerph-20-05522-s001.zip]

Archive with 1 entries (1 files):
- ijerph-2199359-supplementary.pdf
